# Supplementary material for: Intrinsic RGB and multispectral images recovery by independent quadratic programming
Source: PeerJ Comput Sci. 2020 Feb 10;6:e256. doi: 10.7717/peerj-cs.256 (PMC7924503; doi:10.7717/peerj-cs.256)
Supplement: Supplemental Information 1 — main.m : main file to test the intrinsic image decompositionmethod_krebs_logversion.m : function that decomposes an image into the dichromatic parametersConjugate_gradient.m : conjugate gradient methodGradient_projection_QP.m : gradient projection for quadratic programing methodSAM.m : Spectral Angle Mapper metric. [file peerj-cs-06-256-s001.zip › Matlab_source_code/Conjugate_gradient.m]

function X = Conjugate_gradient(multiply_Hx,f,X0,cpt_max)
%Conjugate_gradient solves H*x-f = 0 for x
% https://en.wikipedia.org/wiki/Conjugate_gradient_method
%
% H must be symmetric
% Arguments : X0 is the starting point
%             multiply_Hx is a function that returns the product Hx
%             f is a matrix of the same size as X0
%             cpt_max is the maximum number of iteration allowed

X = X0;
Hx = feval(multiply_Hx, X);
r = Hx-f;
p = -r;
cpt = 0;

while(cpt<cpt_max)
    Hp = feval(multiply_Hx, p);
    sumr2 = sum(r(:).^2);
    hpp = sum(Hp(:).*p(:));
    if(abs(hpp)<10e-10)
        break;
    end
    if(hpp<0.0)
        disp('Alert hessian is not positive definite')
    end
    alpha = sumr2/hpp;
    X = X+alpha*p;
    r = r+alpha*Hp;
    
    if(abs(sumr2)<10e-10)
        break;
    end
    
    beta = sum(r(:).^2)/sumr2;
    p = -r+beta*p;
    cpt = cpt+1;
end
