# Supplementary material for: Intrinsic RGB and multispectral images recovery by independent quadratic programming
Source: PeerJ Comput Sci. 2020 Feb 10;6:e256. doi: 10.7717/peerj-cs.256 (PMC7924503; doi:10.7717/peerj-cs.256)
Supplement: Supplemental Information 1 — main.m : main file to test the intrinsic image decompositionmethod_krebs_logversion.m : function that decomposes an image into the dichromatic parametersConjugate_gradient.m : conjugate gradient methodGradient_projection_QP.m : gradient projection for quadratic programing methodSAM.m : Spectral Angle Mapper metric. [file peerj-cs-06-256-s001.zip › Matlab_source_code/main.m]

clear all, close all, clc

I = imread('apple/original.png');
mask = imread('apple/mask.png');
[S,g,k] = method_krebs_logversion(double(I), mask);
figure, imagesc(g/prctile(g(:),99));
figure, imagesc(S/prctile(S(:),99));
figure, imagesc(k/prctile(k(:),99));
