# Supplementary material for: Intrinsic RGB and multispectral images recovery by independent quadratic programming
Source: PeerJ Comput Sci. 2020 Feb 10;6:e256. doi: 10.7717/peerj-cs.256 (PMC7924503; doi:10.7717/peerj-cs.256)
Supplement: Supplemental Information 1 — main.m : main file to test the intrinsic image decompositionmethod_krebs_logversion.m : function that decomposes an image into the dichromatic parametersConjugate_gradient.m : conjugate gradient methodGradient_projection_QP.m : gradient projection for quadratic programing methodSAM.m : Spectral Angle Mapper metric. [file peerj-cs-06-256-s001.zip › Matlab_source_code/SAM.m]

function alpha = SAM(X, Y)
%SAM compute the spectral angle mapper
%http://www.isprs.org/proceedings/XXXV/congress/comm4/papers/432.pdf for
%example

alpha = acos(sum(X.*Y,1)./sqrt(sum(X.^2,1).*sum(Y.^2,1)));

end
